# Supplementary material for: Risk stratification utilizing sequential organ failure assessment (SOFA) score, antithrombin activity, and demographic data in sepsis-associated disseminated intravascular coagulation (DIC)
Source: Sci Rep. 2023 Dec 15;13:22502. doi: 10.1038/s41598-023-49855-y (PMC10728127; doi:10.1038/s41598-023-49855-y)
Supplement: Supplementary file 4 — Supplementary Information 1. [file 41598_2023_49855_MOESM4_ESM.xlsx]

## Sheet: Sheet1
	Supplemental. List of the Institutional Review Boards
1	Showa University Hospital Institutional Review Board
2	Almeida Memorial Hospital Institutional Review Board
3	Juntendo University Urayasu Hospital Institutional Review Board
4	Nagoya University Hospital Institutional Review Board
5	Hospital of the University of Occupational and Environmental Health, Japan Institutional Review Board
6	Seirei Hamamatsu General Hospital Institutional Review Board
7	Kindai University Hospital Institutional Review Board
8	Tokai University Hospital Institutional Review Board
9	Tokyo Women’s Medical University Institutional Review Board
10	Kokura Memorial Hpspital Institutional Review Board
11	Tokyo Medical University Hospital Institutional Review Board
12	Tsuyama Chuo Hospital Institutional Review Board
13	Hyogo Brain and Heart Center
14	Nanpuh Hospital Institutional Review Board
15	Koseiren Hospital Central Institutional Review Board
16	Nippon Medical School Musashikosugi Hospital Institutional Review Board
17	Nihon University Hospitals Joint Institutional Review Board
18	Nippon Medical School Tamanagayama Hospital Institutional Review Board
19	Chiba University Institutional Review Board
20	Noe Hospital Institutional Review Board
21	Odawara Municipal Hospital
22	Showa University Fujigaoka Hospital Institutional Review Board
23	Tokyo Women’s Medical University Institutional Review Board
24	Japanese Red Cross Society Kyoto Daini Hospital Institutional Review Board
25	Japanese Red Cross Asahikawa Hospital Institutional Review Board
26	Kobe University Hospital Institutional Review Board
27	Dokkyo Medical University Institutional Review Board
28	Kanetsu chuo hospital
29	Japanese Red Cross Ashikaga Hospital Institutional Review Board
30	Pref Osaka Saiseikai Izuo Hospital Institutional Review Board
31	Shizuoka General Hospital Institutional Review Board
32	Mutsu General Hospital
33	Kawasaki Medical School General Medical Center Institutional Review Board
34	Osaka City University Hospital Institutional Review Board
35	Nihon University Hospital Joint Institutional Review Board
36	Saiseikai Yokohamashi Tobu Hospital Institutional Review Board
37	Shobara Redcross Hospital Institutional Review Board
38	Junwakai Kinen Hospital Institutional Review Board
39	The Ethics Committee of Japanese Red Cross Ishinomaki Hospital
40	IsesakiSawaIshikai Hospital
41	Japanese Red Cross Hadano Hospital
42	Isehara Kyodo Hospital Institutional Review Board
43	Fujita Health University Institutional Review Board
44	Nagasaki University Hospital Institutional Review Board
45	Osaka Saiseikai Nakatsu Hospital Institutional Review Board
46	Japan Community Heath care Organization Osaka Hospital Institutional Review Board
47	Juntendo University Hospital Institutional Review Board
48	Kumamoto Rosai Hospital Institutional Review Board
49	Otsu City Hospital
50	Jichi Medical University Hospital Institutional Review Board
51	Kyoto University Hospital Institutional Review Board
52	Ohyama Memorial Hospital Institutional Review Board
53	Karatsu Red Cross Hospital Institutional Review Board
54	St. Luke's International Hospital Institutional Review Board
55	National Hospital Organization Kagoshima Medical Center Institutional Review Board
56	Institutional Review Board,Ehime University Hospital
57	Yokohama City University Medical Center Institutional Review Board
58	Mito Medical Center Institutional Review Board
59	Kochi Health Sciences Center Institutional Review Board
60	Hokusetsu General Hospital Institutional Review Board
61	Sapporo Medical University Hospital institutional review board
62	Saitama Medical University International Medical Center institutional review board
63	Yokohama Rosai Hospital Institutional Review Board
64	Kanagawa Prefectural Shiomidai Hospital
65	Takikawa Municipal Hosital institutional review board
66	Nippon Medical School Chiba Hokusoh Hospital institutional review board
67	Nagasaki Medical Center Institutional Review Board
68	Teikyo University Ethical Review Board for Medical and Health Research Involving Human Subjects
69	National Hospital Organization Disaster Medical Center Institutional Review Board
70	Japanese Red Cross Aichi Medical Center Nagoya Daini Hospital Institutional Review Board
71	Tokyo Medical University Hachioji Medical Center Institutional Review Board
72	Saiseikai Senri Hospital Institutional Review Board
73	University Hospital Kyoto Prefectural University of Medicine Institutional Review Board
74	University of Yamanashi Hospital , IRB
75	National Hospital Organization Minami Wakayama Medical Center Institutional Review Board
76	SHOWA University Northern Yokohama Hospital Institutional Review Board
77	Shimane Prefectural Central Hospital Institutional Review Board
78	Nagoya City University Institutional Review Board
79	Wakayama Medical University Hospital Institutional Review Board
80	Hamamatsu University School of Medicine Institutional Review Board
81	Kanazawa Medical University Hospital Institutional Review Board
82	Omihachiman Community Medical Center Institutional Review Board
83	IRB of National Hospital Organization Kinki-Chuo Chest Medical Center
84	Institutional Review Board, Kagoshima University Hospital
85	Institutional Review Board of Osaka University Hospital
86	National Hospital Organization Maizuru Medical Center Institutional Review Board
87	Iwamizawa Municipal General Hospital Institutional Review Board
88	Kyorin University Hospital Institutional review board
89	Instituttional Review Board of Kitakyushu City Hospital Organization
90	Masu Memorial Hospital
91	Gunma University Hospital institutional Review Board
92	The Jikei University Institutional Review Board
93	Tokyo Medical Canter Institutional Review Board
94	Toyota Memorial Hospital Institutional Review Board
95	Osaka Police Hospital Institutional Review Board
96	Yokohama Asahi Chuo General Hospital
97	Yamanashi Prefectural Central Hospital Institutional Review Board
98	National Hospital Organization Kyushu Medical Center Institutional Review Board
99	Chuno Kousei Hospital
100	National Hospital Organization Institutional Review Board (Nagoya)
101	Showa General HOSPITAL Institutional Review Board
102	Niigata University Medical & Dental Hospital Institutional Review Board
103	Nara Medical University Institutional Review Board
104	Kurume University Institutional Review Board
105	Oita University Hospital Institutional Review Board
106	Kagoshima City Hospital Institutional Review Board
107	JA Hokkaido kohseiren Obihiro Kosei Hospital Institutional Review Board
108	KKR Sapporo Medical Center Institutional Review Board
109	Tokyo Medical and Dental University Hospital Institutional Review Board
110	Ikeda City Hospital Institutional Review Board
111	Uwajima City Hospital Institutional Review Board
112	Gifu University Hospital Institutional Review Board
113	University of Miyazaki Hospital Institutional Review Board
114	Akita University Hospital Institutional Review Board
115	Japanese Red Cross Ise Hospital Institutional Review Board
116	Hokkaido University Hospital Institutional Review Board
117	JA Shizuoka kohseiren Enshuhospital institutional review board
118	Matsushita Memorial Hospital Institutional Review Board
119	Aichi Medical University Hospital Institutional Review Board
120	Kyushu Central Hospital of the Mutual Aid Association of Public School Teachers Institutional Review Board
121	Japanese Red Cross Fukuoka Hospital Institutional Review Board
122	National Hospital Organization Fukuyama Medical Center Institutional Review Board
123	National Hospital Organization Okayama Medical Center Institutional Review Board
124	Japan Community Health care Organization Funabashi Central Hospital Institutional Review Board
125	Fukuoka University Hospital Institutional Review Board
126	Hamamatsu Medical Center Institutional Review Board
127	Matsue City Hospital Institutional Review Board
128	Nagano Children's Hospital Institutional Review Board
129	Kagawa University Hospital Institutional Review Board
130	Tokyo Women’s Medical University Institutional Review Board
131	Nippon Kokan Fukuyama Hospital Institutional Review Board
132	Kitasato University Hospital Institutional Review Board
133	Ehime Rosai Hospital Institutional Review Board
134	Toho University Sakura Medical Center Institutional Review Board
135	Hyogo College of Medicine Institutional Review Board
136	Kanazawa University Institutional Review Board
137	University of the Ryukyus Hospital Institutional Review Board
138	Chubu Rosai Hospital Institutional Review Board
139	Tsuchiura Kyodo General Hospital Institutional Review Board
140	The Jikei University Institutional Review Board
141	Nationai Hospital Organization Ureshino Medical Center Institutional Review Board
142	Chiba Cerebral and Cardiovascular Center Institutional Review Board
143	Kobe City Nishi-Kobe Medical Center Institutional Review Board
144	Kindai University Nara Hospital Institutional Review Board
145	Suzuka General Hospital Institutional Review Board
146	Yokohama City University Institutional Review Board
147	Kishiwada City Hospital Institutional Review Board
148	Kawasaki Medical School Hospital Institutional Review Board
149	National Hospital Organization Osaka National Hospital Institutional Review Board
150	Mie University Hospital Institutional Review Board
151	Hirosaki University Hospital Institutional Review Board
152	Japanese Red Cross Kyoto Daiichi Hospital Institutional Review Board
153	Yamagata University Hospital Institutional Review Board
154	University of Fukui Hospital Institutional Review Board
155	KYUSHU UNIVERSITY HOSPITAL Institutional Review Board
156	Saitama Medical Center Institutional Review Board
157	Saitama Medical University Hospital Institutional Review Board
158	Sanda City Hospital
159	Takatsuki General Hospital Institutional Review Board
160	Matsunami General Hospital Institutional Review Board
161	Kumamoto University Hospital Institutional Review Board
162	THE JIKEI UNIVERSITY HOSPITAL Institutional Review Board
163	Saitama Citizens Medical Center
164	JA TORIDE MEDICAL CENTER Institutional Review Board
165	Kikuna Memorial Hospital
166	Nihonkai Sogo Hospital Institutional Review Board
167	Kobe Rosai Hospital Institutional Review Board
168	KAKOGAWA CITY HOSPITAL Institutional Review Board
169	Shiga University of Medical Science Hospital Institutional Review Board
170	Hoshi General Hospital Foundation Institutional Review Board
171	Tokai University Hospital Institutional Review Board
172	Kurashiki Chuo Hospital Institutional Review Board
173	SAISEIKAI MATSUSAKA GENERAL HOSPITAL Institutional Review Board
174	Japanese Red Cross Medical Center Institutional Review Board
175	Akita City Hospital Institutional Review Board
176	STEEL MEMORIAL YAWATA HOSPITAL Institutional Review Board
177	YAMAGATA PREFECTURAL CENTRAL HOSPITAL Institutional Review Board
178	Takaraduka Daiichi Hospital
179	Kokura Medical Center Institutional Review Board
180	Yamaguchi Prefectural Grand Medical Center Institutional Review Board
181	Tottori Prefectural Kousei Hospital
182	Kohnodai Hospital, National Center for Global Health and Medicine, Institutional Review Board
183	Niigata Central Hospital
184	Asahikawa-Kosei General Hospital Institutional Review Board
185	Japanese Red Cross Sendai Hospital Institutional Review Board
186	Japanese Red Cross Suwa Hospital Institutional Review Board
187	Kansai Rosai Hospital Institutional Review Board
188	Kanoya Medical center
189	Okayama University Institutional Review Board
190	Japanese Red Cross Mihara Hospital
191	Okinawa Red Cross Hospital
192	Miyazaki Prefectural Nobeoka Hospital
193	National Center for Global Health and Medicine, Institutional Review Board
194	Ohno Memorial Hospital Institutional Review Board
195	Tsubetsu Hospital
196	Kiyota Hospital
197	Rissho Kosei-kai Affiliated Kosei Hospital Institutional Review Board
198	National Hospital Organization Saga Hospital Institutional Review Board
199	Kushiro Red Cross Hospital Institutional Review Board
200	Kiyoukai Okamoto Hospital
201	Toyooka public hospitals' association Toyooka hospital Institutional Review Board
202	Saiseikai Matsuyama Hospital Institutional Review Board
203	Kyoto Prefectural University of Medicine, Institutional Review Board
204	Hiratsuka Kyosai Hospital Institutional Review Board
205	Kitasato University Medical Center Institutional Review Board
206	Nagano Matsushiro General Hospital
207	Kenkoukai General Tokyo hospital
208	Kanagawa Prefectural Ashigarakami Hospital
209	Kamitsuga General Hospital Institutional Review Board
210	The Cancer Institute Hospital of JFCR Institutional Review Board
211	Shibata Hospital Institutional Review Board
212	Iwate Medical University Institutional Review Board
213	Gifu Prefectural Tajimi Hospital Institutional Review Board
